# Supplementary material for: Influence of the agrochemicals used for rice and vegetable cultivation on insecticide resistance in malaria vectors in southern Côte d’Ivoire
Source: Malar J. 2016 Aug 24;15(1):426. doi: 10.1186/s12936-016-1481-5 (PMC4995742; doi:10.1186/s12936-016-1481-5)
Supplement: Supplementary file 2 — 10.1186/s12936-016-1481-5 Chemical use for rice and vegetable cultivation in southern Côte d’Ivoire: crude answer’s from farmers. [file 12936_2016_1481_MOESM2_ESM.xlsx]

## Sheet: Données Dabou actualisées
UniqueKey	Localit	Sexe	Agedelenqut	Situationmatrimoniale	Q108Niveaudinstructiondelenqut	Q109Religion	Q110Prcisautrereligion	Q111Depuiscombiendanneutilisezvouslespesticides	Q112Etrevouspropritairedelaplantation	Q113Quelleestlactivitdeproduction	Q114Prcislesautrestypesdactivitdeproduction	Q115Quelestvotretypedexploitation	Q116Prciservotretypedexploitation	Q117cetteculturecomprendcombiendephase	Q118Quelgroupedepesticideestutilispourchaquephase	Q119Prcislesautresgroupesutiliss	Q120Nomcommercialdelherbicide1utilis	Q121Lherbicide1estilautoris	Q122Aquellefamilleappartientlherbicide1	Q123Lamatireactivedelherbicide1	Q124Lecotdelherbicide1	Q12+Z1:Z346Ladosedelherbicide1appliquegouLhectestellerespecte	Q125LAdosegrammeoulitrehectare	Q127QuelleestladilutiongouL1000litreapplique	Q128Ladilutiondelherbicide1gouL1000litreestellerespecte	Q129Pendantquellessaisonsdelannelherbicide1estilutilis	Q130Quelleestlafrquencedutilisationduproduit	Q131Nomcommercialdelherbicides2utilis	Q132Lherbicide2estilautoris	Q133Aquellefamilledepesticidesappartientlherbicide2	Q134Lamatireactivedelherbicide2	Q135Lecotdelherbicide2	Q136LAdosedelherbicide2grammeoulitrehectare	Q137LadoseappliquegouLhectestellerespecte	Q138QuelleladilutiongouL1000litreapplique	Q139ladilutiondelherbicide2gouL1000litreestellerespecte	Q140Pendantquellessaisonsdelannelepesticideestilutilis	Q139Quelleestlafrquencedutilidationdelherbicide2	Q142Nomcommercialdelherbicides3utilis	Q143Lherbicide3estilautoris	Q144Quellefamilledepesticidesappartientceproduit	Q143Lamatireactivedelherbicide3	Q146Lecotdelherbicide3	Q147LAdosedelherbicide3grammeoulitrehectare	Q148Ladoseappliquedelherbicide3gouLhectestellerespecte	Q149QuelleestladilutiongouL1000litreapplique	Q150ladilutiondelherbicide3gouL1000litreestellerespecte	Q151Pendantquellessaisonsdelannelepesticideestilutilis	Q152Quelleestlafrquencedutilidationdelherbicide3
1	Dabou	Masculin	[45-50[	Marié (e) monogame	Aucun	Musulmane		5 ans et plus	Oui	Maraichère		Individuelle		Trois cycles	HERBICIDES, INSECTICIDES, ENGRAIS		BIBANA	Oui		GLYPHOSATE	3000	Oui	4	240	Non	Les deux saisons	Trois fois et plus	HERBOUF	Oui		GLYPHOSATE	4000	4	Oui	240	Oui	Les deux saisons	Trois fois et plus	IKOKADIGNE	Oui		HALOXYFOP-R-METHYL ESTER	3000	2	Oui	100	Oui	Les deux saisons	Trois fois et plus
2	Dabou	Masculin	[35-40[		Aucun	Musulmane		5 ans et plus	Oui	Maraichère		Individuelle		Trois cycles	HERBICIDES, INSECTICIDES, ENGRAIS		TASMAN	Non			3000	Oui	4	240	Non	Les deux saisons	Trois fois et plus	MANOEUVRE	Non			3000	4	Oui	240	Oui	Les deux saisons	Trois fois et plus
3	Dabou	Feminin	[30-35[		Aucun	Musulmane		5 ans et plus	Oui	Maraichère		Individuelle		Trois cycles	HERBICIDES, INSECTICIDES, ENGRAIS		TASMAN	Non			3000	Oui	4	240	Non	Les deux saisons	Trois fois et plus	MANOEUVRE	Non			3000	4	Oui	240	Oui	Les deux saisons	Trois fois et plus
4	Dabou	Feminin	[30-35[		Aucun	Musulmane		5 ans et plus	Oui	Maraichère		Individuelle		Trois cycles	HERBICIDES, INSECTICIDES, ENGRAIS		TASMAN	Non			3000	Oui	4	240	Non	Les deux saisons	Trois fois et plus	MANOEUVRE	Non			3000	4	Oui	240	Oui	Les deux saisons	Trois fois et plus
5	Dabou	Feminin	[40-45[		Aucun	Musulmane		5 ans et plus	Oui	Maraichère		Individuelle		Trois cycles	HERBICIDES, INSECTICIDES, ENGRAIS		TASMAN	Non			3000	Oui	4	240	Non	Les deux saisons	Trois fois et plus	MANOEUVRE	Non			3000	4	Oui	240	Oui	Les deux saisons	Trois fois et plus
6	Dabou	Feminin	[20-25[		Aucun	Musulmane		5 ans et plus	Oui	Maraichère		Individuelle		Trois cycles	HERBICIDES, INSECTICIDES, ENGRAIS		TASMAN	Non			3000	Oui	4	240	Non	Les deux saisons	Trois fois et plus	MANOEUVRE	Non			3000	4	Oui	240	Oui	Les deux saisons	Trois fois et plus
7	Dabou	Feminin	[50-55[		Aucun	Musulmane		5 ans et plus	Oui	Maraichère		Individuelle		Trois cycles	HERBICIDES, INSECTICIDES, ENGRAIS		TASMAN	Non			3000	Oui	4	240	Non	Les deux saisons	Trois fois et plus	MANOEUVRE	Non			3000	4	Oui	240	Oui	Les deux saisons	Trois fois et plus
8	Dabou	Feminin	[20-25[		Aucun	Musulmane		5 ans et plus	Oui	Maraichère		Individuelle		Trois cycles	HERBICIDES, INSECTICIDES, ENGRAIS		ROUND UP	Oui		GLYPHOSATE	3000	Oui	4	240	Non	Les deux saisons	Trois fois et plus	GLYPHADER	Oui		GLYPHOSATE	3000	4	Oui	240	Oui	Les deux saisons	Trois fois et plus
9	Dabou	Masculin	[55 et plus		Aucun	Musulmane		5 ans et plus	Oui	Maraichère		Individuelle		Trois cycles	HERBICIDES, INSECTICIDES, ENGRAIS		MANOEUVRE	Non			3000	Oui	4	240	Oui	Les deux saisons	Trois fois et plus	FURADAN	Non		CARBOFURAN	3000	4	Oui	240	Oui	Les deux saisons	Trois fois et plus
10	Dabou	Masculin	[40-45[		Aucun	Musulmane		5 ans et plus	Oui	Maraichère		Individuelle		Trois cycles	HERBICIDES, INSECTICIDES, ENGRAIS		MANOEUVRE	Non			3000	Oui	4	240	Oui	Les deux saisons	Trois fois et plus	FURADAN	Non		CARBOFURAN	3000	4	Oui	240	Oui	Les deux saisons	Trois fois et plus
11	Dabou	Masculin	[45-50[		Aucun	Musulmane		5 ans et plus	Oui	Maraichère		Individuelle		Trois cycles	HERBICIDES, INSECTICIDES, ENGRAIS		MANOEUVRE	Non			3000	Non	1	100	Oui	Les deux saisons	Trois fois et plus	FURADAN	Non		CARBOFURAN	3000	1	Non	100	Oui	Les deux saisons	Trois fois et plus
12	Dabou	Masculin	[30-35[		Aucun	Musulmane		5 ans et plus	Oui	Maraichère		Individuelle		Trois cycles	HERBICIDES, INSECTICIDES, ENGRAIS		MANOEUVRE	Non			3000	Non	1	100	Oui	Les deux saisons	Trois fois et plus	FURADAN	Non		CARBOFURAN	3000	1	Non	100	Oui	Les deux saisons	Trois fois et plus
13	Dabou	Masculin	[25-30[		Aucun	Musulmane		5 ans et plus	Oui	Maraichère		Individuelle		Trois cycles	HERBICIDES, INSECTICIDES, ENGRAIS		KALACH	Oui		GLYPHOSATE	3000	OUI	2	100	Oui	Les deux saisons	Trois fois et plus	FURADAN	Non		CARBOFURAN	3000	1	Non	100	Oui	Les deux saisons	Trois fois et plus
14	Dabou	Masculin	[25-30[		Aucun	Musulmane		5 ans et plus	Oui	Maraichère		Individuelle		Trois cycles	HERBICIDES, INSECTICIDES, ENGRAIS		KALACH	Oui		GLYPHOSATE	3000	OUI	3	150	Oui	Les deux saisons	Trois fois et plus	KILLER	Oui		GLYPHOSATE	3000	3	Oui	200	Oui	Les deux saisons	Trois fois et plus
15	Dabou	Masculin	[20-25[		Primaire	Musulmane		5 ans et plus	Oui	Maraichère		Individuelle		Trois cycles	HERBICIDES, INSECTICIDES, ENGRAIS		KALACH	Oui		GLYPHOSATE	3000	OUI	3	150	Oui	Les deux saisons	Trois fois et plus	KILLER	Oui		GLYPHOSATE	3000	3	Oui	200	Oui	Les deux saisons	Trois fois et plus
16	Dabou	Feminin	[30-35[		Aucun	Musulmane		5 ans et plus	Oui	Maraichère		Individuelle		Trois cycles	HERBICIDES, INSECTICIDES, ENGRAIS		KALACH	Oui		GLYPHOSATE	3000	Oui	2	150	Oui	Les deux saisons	Trois fois et plus	LADABA	Oui		GLYPHOSATE	3000	6	Oui	300	Oui	Les deux saisons	Trois fois et plus	SUPER	Oui		BROMACIL DIURON	3000	2	Oui	300	Oui	Les deux saisons	Trois fois et plus
17	Dabou	Feminin	[25-30[		Aucun	Musulmane		5 ans et plus	Oui	Maraichère		Individuelle		Trois cycles	HERBICIDES, INSECTICIDES, ENGRAIS		KALACH	Oui		GLYPHOSATE	3000	Oui	2	150	Non	Les deux saisons	Trois fois et plus	LADABA	Oui		GLYPHOSATE	3000	6	Oui	300	Oui	Les deux saisons	Trois fois et plus
18	Dabou	Feminin	[50-55[		Aucun	Musulmane		5 ans et plus	Oui	Maraichère		Individuelle		Trois cycles	HERBICIDES, INSECTICIDES, ENGRAIS		GLYPHADER	Oui		GLYPHOSATE	3000	Oui	2	150	Non	Les deux saisons	Trois fois et plus	ROUND UP	Oui		GLYPHOSATE	3000	2	Oui	150	Oui	Les deux saisons	Trois fois et plus
19	Dabou	Feminin	[45-50[		Aucun	Musulmane		5 ans et plus	Oui	Maraichère		Individuelle		Trois cycles	HERBICIDES, INSECTICIDES, ENGRAIS		KILLER	Oui		GLYPHOSATE	3000	Oui	3	150	Oui	Les deux saisons	Trois fois et plus	KALACH	Oui		GLYPHOSATE	3500	3	Oui	200	Oui	Les deux saisons	Trois fois et plus
20	Dabou	Masculin	[20-25[		Aucun	Musulmane		5 ans et plus	Oui	Maraichère		Individuelle		Trois cycles	HERBICIDES, INSECTICIDES, ENGRAIS		ADJOUMA SUPER	Oui		GLYPHOSATE	4000	Oui	1	100	Oui	Les deux saisons	Trois fois et plus	GLYPHADER	Oui		GLYPHOSATE	4000	1	Non	100	Oui	Les deux saisons	Trois fois et plus	ROUND UP	Oui		GLYPHOSATE		1	Oui	150	Oui	Les deux saisons	Trois fois et plus
21	Dabou	Masculin	[55 et plus		Aucun	Musulmane		5 ans et plus	Oui	Maraichère		Individuelle		Trois cycles	HERBICIDES, INSECTICIDES, ENGRAIS		LADABA	Oui		GLYPHOSATE	4500	Oui	6	240	Oui	Les deux saisons	Trois fois et plus
22	Dabou	Masculin	[30-35[		Aucun	Musulmane		5 ans et plus	Oui	Maraichère		Individuelle		Trois cycles	HERBICIDES, INSECTICIDES, ENGRAIS		GLYPHADER	Oui		GLYPHOSATE	3000	Oui	3	200	Oui	Les deux saisons	Trois fois et plus	ROUND UP	Oui		GLYPHOSATE		3	Oui	240	Oui	Les deux saisons	Trois fois et plus	TUSCANY	Non			3000	3	Oui	240	Oui	Les deux saisons	Trois fois et plus
23	Dabou	Feminin	[50-55[		Aucun	Musulmane		5 ans et plus	Oui	Maraichère		Individuelle		Trois cycles	HERBICIDES, INSECTICIDES, ENGRAIS		GLYPHADER	Oui		GLYPHOSATE	3000	Oui	3	200	Oui	Les deux saisons	Trois fois et plus	LADABA	Oui		GLYPHOSATE		2	Oui	200	Oui	Les deux saisons	Trois fois et plus	TUSCANY	Non			3000	3	Oui	240	Oui	Les deux saisons	Trois fois et plus
24	Dabou	Feminin	[30-35[		Aucun	Musulmane		5 ans et plus	Oui	Maraichère		Individuelle		Trois cycles	HERBICIDES, INSECTICIDES, ENGRAIS		BIBANA	Oui		GLYPHOSATE	3000	Oui	3	200	Non	Les deux saisons	Trois fois et plus	LADABA	Oui		GLYPHOSATE		4	Oui	240	Oui	Les deux saisons	Trois fois et plus
25	Dabou	Feminin	[30-35[		Aucun	Musulmane		5 ans et plus	Oui	Maraichère		Individuelle		Trois cycles	HERBICIDES, INSECTICIDES, ENGRAIS		SUPER	Oui		BROMACIL	4500	Non	1	100	Non	Les deux saisons	Trois fois et plus	ROUND UP	Oui		GLYPHOSATE	3000	1	Non	100	Oui	Les deux saisons	Trois fois et plus
26	Dabou	Feminin	[25-30[		Aucun	Musulmane		5 ans et plus	Oui	Maraichère		Individuelle		Trois cycles	HERBICIDES, INSECTICIDES, ENGRAIS													BIBANA	Oui		GLYPHOSATE	3000	1	Non	100	Oui	Les deux saisons	Trois fois et plus
27	Dabou	Feminin	[45-50[		Aucun	Musulmane		5 ans et plus	Oui	Maraichère		Individuelle		Trois cycles	HERBICIDES, INSECTICIDES, ENGRAIS		KILLER	Oui		GLYPHOSATE	3000	Oui	4	240	Oui	Les deux saisons	Trois fois et plus	HERCULE	Oui		GLYPHOSATE	3000	4	Oui	240	Oui	Les deux saisons	Trois fois et plus
28	Dabou	Feminin	[45-50[		Aucun	Musulmane		5 ans et plus	Oui	Maraichère		Individuelle		Trois cycles	HERBICIDES, INSECTICIDES, ENGRAIS		KILLER	Oui		GLYPHOSATE	3000	Oui	4	240	Oui	Les deux saisons	Trois fois et plus	HERCULE	Oui		GLYPHOSATE	3000	4	Oui	240	Oui	Les deux saisons	Trois fois et plus
29	Dabou	Feminin	[35-40[		Aucun	Musulmane		5 ans et plus	Oui	Maraichère		Individuelle		Trois cycles	HERBICIDES, INSECTICIDES, ENGRAIS		KILLER	Oui		GLYPHOSATE	3000	Oui	4	240	Oui	Les deux saisons	Trois fois et plus	HERCULE	Oui		GLYPHOSATE	3000	4	Oui	240	Oui	Les deux saisons	Trois fois et plus
30	Dabou	Feminin	[40-45[		Aucun	Musulmane		5 ans et plus	Oui	Maraichère		Individuelle		Trois cycles	HERBICIDES, INSECTICIDES, ENGRAIS		GLYPHADER	Oui		GLYPHOSATE	3000	Non	1	100	Oui	Les deux saisons	Trois fois et plus
31	Dabou	Masculin	[50-55[		Aucun	Musulmane		5 ans et plus	Oui	Maraichère		Individuelle		Trois cycles	HERBICIDES, INSECTICIDES, ENGRAIS		KILLER	Oui		GLYPHOSATE	3000	Oui	2	150	Oui	Les deux saisons	Trois fois et plus	LADABA	Oui		GLYPHOSATE	3000	2	Oui	150	Oui	Les deux saisons	Trois fois et plus
32	Dabou	Masculin	[30-35[		Aucun	Musulmane		5 ans et plus	Oui	Maraichère		Individuelle		Trois cycles	HERBICIDES, INSECTICIDES, ENGRAIS		KILLER	Oui		GLYPHOSATE	3000	Oui	2	150	Oui	Les deux saisons	Trois fois et plus	LADABA	Oui		GLYPHOSATE	3000	2	Oui	150	Oui	Les deux saisons	Trois fois et plus
33	Dabou	Masculin	[35-40[		Aucun	Musulmane		5 ans et plus	Oui	Maraichère		Individuelle		Trois cycles	HERBICIDES, INSECTICIDES, ENGRAIS		KILLER	Oui		GLYPHOSATE	3000	Oui	2	150	Oui	Les deux saisons	Trois fois et plus	LADABA	Oui		GLYPHOSATE	3000	2	Oui	150	Oui	Les deux saisons	Trois fois et plus
34	Dabou	Masculin	[30-35[		Aucun	Musulmane		5 ans et plus	Oui	Maraichère		Individuelle		Trois cycles	HERBICIDES, INSECTICIDES, ENGRAIS		ROUND UP	Oui		GLYPHOSATE	3000	Oui	5	300	Oui	Les deux saisons	Trois fois et plus
35	Dabou	Masculin	[45-50[		Primaire	Musulmane		5 ans et plus	Oui	Maraichère		Individuelle		Trois cycles	HERBICIDES, INSECTICIDES, ENGRAIS		ROUND UP	Oui		GLYPHOSATE	4500	Non	1	100	Non	Les deux saisons	Trois fois et plus
36	Dabou	Masculin	[50-55[		Aucun	Chrétienne		5 ans et plus	Oui	Maraichère		Individuelle		Trois cycles	HERBICIDES, INSECTICIDES, ENGRAIS		HERCULE	Oui		GLYPHOSATE	3000	Non	1	100	Non	Les deux saisons	Trois fois et plus
37	Dabou	Masculin	[30-35[		Aucun	Chrétienne		5 ans et plus	Oui	Maraichère		Individuelle		Trois cycles	HERBICIDES, INSECTICIDES, ENGRAIS		HERCULE	Oui		GLYPHOSATE	3000	Non	1	100	Non	Les deux saisons	Trois fois et plus
38	Dabou	Feminin	[40-45[		Aucun	Musulmane		5 ans et plus	Oui	Maraichère		Individuelle		Trois cycles	HERBICIDES, INSECTICIDES, ENGRAIS		HERCULE	Oui		GLYPHOSATE	3000	Oui	2	150	Non	Les deux saisons	Trois fois et plus
39	Dabou	Feminin	[30-35[		Aucun	Musulmane		5 ans et plus	Oui	Maraichère		Individuelle		Trois cycles	HERBICIDES, INSECTICIDES, ENGRAIS		ROUND UP	Oui		GLYPHOSATE	3000	Non	1	100	Non	Les deux saisons	Trois fois et plus	SUPER	Oui		BROMACIL, DIURON	3500	1	Non	75	Oui	Les deux saisons	Trois fois et plus
40	Dabou	Feminin	[35-40[		Aucun	Musulmane		5 ans et plus	Oui	Maraichère		Individuelle		Trois cycles	HERBICIDES, INSECTICIDES, ENGRAIS		ROUND UP	Oui		GLYPHOSATE	3000	Oui	3	180	Non	Les deux saisons	Trois fois et plus
41	Dabou	Feminin	[35-40[		Aucun	Musulmane		5 ans et plus	Oui	Maraichère		Individuelle		Trois cycles	HERBICIDES, INSECTICIDES, ENGRAIS		KILLER	Oui		GLYPHOSATE	3000	Non	1	100	Non	Les deux saisons	Trois fois et plus
42	Dabou	Feminin	[35-40[		Aucun	Musulmane		5 ans et plus	Oui	Maraichère		Individuelle		Trois cycles	HERBICIDES, INSECTICIDES, ENGRAIS		ROUND UP	Oui		GLYPHOSATE	3000	Non	1	100	Non	Les deux saisons	Trois fois et plus	SUPER	Oui		BROMACIL		1	Non	60	Non	Les deux saisons	Trois fois et plus
43	Dabou	Masculin	[25-30[		Aucun	Musulmane		5 ans et plus	Oui	Maraichère		Individuelle		Trois cycles	HERBICIDES, INSECTICIDES, ENGRAIS		ROUND UP	Oui		GLYPHOSATE	3000	Non	1	100	Non	Les deux saisons	Trois fois et plus	SUPER	Oui		BROMACIL		1	Non	60	Non	Les deux saisons	Trois fois et plus
44	Dabou	Masculin	[30-35[		Aucun	Musulmane		5 ans et plus	Oui	Maraichère		Individuelle		Trois cycles	HERBICIDES, INSECTICIDES, ENGRAIS		ROUND UP	Oui		GLYPHOSATE	3000	Non	1	100	Non	Les deux saisons	Trois fois et plus	SUPER	Oui		BROMACIL		1	Non	60	Non	Les deux saisons	Trois fois et plus
45	Dabou	Feminin	[35-40[		Aucun	Musulmane		5 ans et plus	Oui	Maraichère		Individuelle		Trois cycles	HERBICIDES, INSECTICIDES, ENGRAIS		ROUND UP	Oui		GLYPHOSATE	3000	Non	1	100	Non	Les deux saisons	Trois fois et plus	SUPER	Oui		BROMACIL		1	Non	60	Non	Les deux saisons	Trois fois et plus
46	Dabou	Masculin	[35-40[		Aucun	Musulmane		5 ans et plus	Oui	Maraichère		Individuelle		Trois cycles	HERBICIDES, INSECTICIDES, ENGRAIS		ROUND UP	Oui		GLYPHOSATE	3000	Non	1	100	Non	Les deux saisons	Trois fois et plus	KILLER	Oui		GLYPHOSATE		1	Non	60	Non	Les deux saisons	Trois fois et plus
47	Dabou	Masculin	[40-45[		Aucun	Musulmane		5 ans et plus	Oui	Maraichère		Individuelle		Trois cycles	HERBICIDES, INSECTICIDES, ENGRAIS		ROUND UP	Oui		GLYPHOSATE	3000	Non	1	100	Non	Les deux saisons	Trois fois et plus	KILLER	Oui		GLYPHOSATE		1	Non	60	Non	Les deux saisons	Trois fois et plus
48	Dabou	Masculin	[20-25[		Aucun	Musulmane		5 ans et plus	Oui	Maraichère		Individuelle		Trois cycles	HERBICIDES, INSECTICIDES, ENGRAIS		ROUND UP	Oui		GLYPHOSATE	3000	Non	1	100	Non	Les deux saisons	Trois fois et plus	ROUND UP	Oui		GLYPHOSATE		1	Non	60	Non	Les deux saisons	Trois fois et plus
49	Dabou	Masculin	[25-30[		Aucun	Musulmane		5 ans et plus	Oui	Maraichère		Individuelle		Trois cycles	HERBICIDES, INSECTICIDES, ENGRAIS		ROUND UP	Oui		GLYPHOSATE	3000	Non	1	100	Non	Les deux saisons	Trois fois et plus	ROUND UP	Oui		GLYPHOSATE		1	Non	60	Non	Les deux saisons	Trois fois et plus
50	Dabou	Feminin	[35-40[		Aucun	Musulmane		5 ans et plus	Oui	Maraichère		Individuelle		Trois cycles	HERBICIDES, INSECTICIDES, ENGRAIS		ROUND UP	Oui		GLYPHOSATE	3000	Non	1	100	Non	Les deux saisons	Trois fois et plus	ROUND UP	Oui		GLYPHOSATE		3	Oui	180	Oui	Les deux saisons	Trois fois et plus
51	Dabou	Masculin	[30-35[		Aucun	Musulmane		5 ans et plus	Oui	Maraichère		Individuelle		Deux cycles	HERBICIDES, INSECTICIDES, ENGRAIS		LADABA	Oui		GLYPHOSATE	3000	Oui	2	150	Oui	Saison pluvieuse	Deux fois
52	Dabou	Masculin	[25-30[		Aucun	Musulmane		5 ans et plus	Oui	Maraichère		Individuelle		Deux cycles	HERBICIDES, INSECTICIDES, ENGRAIS		LADABA	Oui		GLYPHOSATE	3000	Oui	3	150	Oui	Les deux saisons	Trois fois et plus	SUPER	Oui		BROMACIL, DIURON	3000	3	Oui	180	Oui	Les deux saisons	Trois fois et plus
53	Dabou	Masculin	[25-30[		Primaire	Musulmane		5 ans et plus	Oui	Maraichère		Individuelle		Deux cycles	HERBICIDES, INSECTICIDES, ENGRAIS		LADABA	Oui		GLYPHOSATE	3000	Oui	2	150	Oui	Les deux saisons	Trois fois et plus	IKOKADIGNE	Oui		HALOXYFOP-R-METHYL ESTER	3000	2	Oui	100	Oui	Les deux saisons	Deux fois	GRAMOXATE SUPER	Oui		GLYPHOSATE	3000	4	Oui	240	Oui	Les deux saisons	Deux fois
54	Dabou	Masculin	[35-40[		Secondaire	Musulmane		5 ans et plus	Oui	Maraichère		Individuelle		Deux cycles	HERBICIDES, INSECTICIDES, ENGRAIS		ROUND UP	Oui		GLYPHOSATE	3000	Oui	2	150	Non	Les deux saisons	Trois fois et plus
55	Dabou	Masculin	[25-30[		Secondaire	Musulmane		5 ans et plus	Oui	Maraichère		Individuelle		Trois cycles	HERBICIDES, INSECTICIDES, ENGRAIS		ROUND UP	Oui		GLYPHOSATE	3000	Oui	3	200	Oui	Les deux saisons	Trois fois et plus
56	Dabou	Masculin	[25-30[		Aucun	Musulmane		5 ans et plus	Oui	Maraichère		Individuelle		Trois cycles	HERBICIDES, INSECTICIDES, ENGRAIS		ROUND UP	Oui		GLYPHOSATE	3000	Oui	2	150	Oui	Les deux saisons	Trois fois et plus
57	Dabou	Masculin	[30-35[		Aucun	Musulmane		5 ans et plus	Oui	Maraichère		Individuelle		Trois cycles	HERBICIDES, INSECTICIDES, ENGRAIS		ROUND UP	Oui		GLYPHOSATE	3000	Oui	2	150	Oui	Les deux saisons	Trois fois et plus
58	Dabou	Masculin	[25-30[		Aucun	Musulmane		5 ans et plus	Oui	Maraichère		Individuelle		Trois cycles	HERBICIDES, INSECTICIDES, ENGRAIS		ROUND UP	Oui		GLYPHOSATE	3000	Oui	4	300	Oui	Saison pluvieuse	Une fois
59	Dabou	Masculin	[45-50[		Primaire	Musulmane		5 ans et plus	Oui	Maraichère		Individuelle		Trois cycles	HERBICIDES, INSECTICIDES, ENGRAIS		ROUND UP	Oui		GLYPHOSATE	3000	Oui	4	300	Oui	Saison pluvieuse	Une fois
60	Dabou	Masculin	[35-40[		Aucun	Musulmane		5 ans et plus	Oui	Maraichère		Individuelle		Deux cycles	HERBICIDES, INSECTICIDES, ENGRAIS		ROUND UP	Oui		GLYPHOSATE	3000	Oui	5	300	Oui	Saison pluvieuse	Une fois
61	Dabou	Masculin	[25-30[		Aucun	Musulmane		5 ans et plus	Oui	Maraichère		Individuelle		Deux cycles	HERBICIDES, INSECTICIDES, ENGRAIS		ROUND UP	Oui		GLYPHOSATE	3000	Oui	5	300	Oui	Saison pluvieuse	Une fois
62	Dabou	Masculin	[35-40[		Aucun	Musulmane		5 ans et plus	Oui	Maraichère		Individuelle		Deux cycles	HERBICIDES, INSECTICIDES, ENGRAIS		ROUND UP	Oui		GLYPHOSATE	3000	Oui	5	300	Oui	Saison pluvieuse	Une fois
63	Dabou	Masculin	[45-50[		Primaire	Musulmane		5 ans et plus	Oui	Maraichère		Individuelle		Deux cycles	HERBICIDES, INSECTICIDES, ENGRAIS		ROUND UP	Oui		GLYPHOSATE	3000	Oui	5	300	Oui	Saison pluvieuse	Une fois
64	Dabou	Masculin	[40-45[		Aucun	Musulmane		5 ans et plus	Oui	Maraichère		Individuelle		Deux cycles	HERBICIDES, INSECTICIDES, ENGRAIS		LADABA	Oui		GLYPHOSATE	3000	Oui	3	240	Oui	Saison pluvieuse	Une fois	GLYPHADER	Oui		GLYPHOSATE		3	Oui	200	Oui	Les deux saisons	Deux fois
65	Dabou	Masculin	[55 et plus		Aucun	Musulmane		5 ans et plus	Oui	Maraichère		Individuelle		Deux cycles	HERBICIDES, INSECTICIDES, ENGRAIS		LADABA	Oui		GLYPHOSATE	3000	Oui	3	240	Oui	Saison pluvieuse	Une fois										Les deux saisons
66	Dabou	Masculin	[40-45[		Aucun	Musulmane		5 ans et plus	Oui	Maraichère		Individuelle		Deux cycles	HERBICIDES, INSECTICIDES, ENGRAIS		LADABA	Oui		GLYPHOSATE	3000	Oui	2	150	Oui	Saison pluvieuse	Une fois										Les deux saisons
67	Dabou	Masculin	[35-40[		Aucun	Musulmane		5 ans et plus	Oui	Maraichère		Individuelle		Deux cycles	HERBICIDES, INSECTICIDES, ENGRAIS		ROUND UP	Oui		GLYPHOSATE	4000	Oui	4	200	Oui	Les deux saisons	Deux fois										Les deux saisons
68	Dabou	Masculin	[50-55[		Aucun	Musulmane		5 ans et plus	Oui	Maraichère		Individuelle		Deux cycles	HERBICIDES, INSECTICIDES, ENGRAIS		KALACH	Oui		GLYPHOSATE	3000	Oui	2	150	Oui	Les deux saisons	Deux fois										Les deux saisons
69	Dabou	Masculin	[30-35[		Aucun	Musulmane		5 ans et plus	Oui	Maraichère		Individuelle		Deux cycles	HERBICIDES, INSECTICIDES, ENGRAIS		LADABA	Oui		GLYPHOSATE	3000	Oui	2	150	Oui	Les deux saisons	Deux fois
70	Dabou	Masculin	[25-30[		Aucun	Musulmane		5 ans et plus	Oui	Maraichère		Individuelle		Deux cycles	HERBICIDES, INSECTICIDES, ENGRAIS		LADABA	Oui		GLYPHOSATE	3000	Oui	6	225	Oui	Les deux saisons	Deux fois
71	Dabou	Masculin	[40-45[		Aucun	Musulmane		5 ans et plus	Oui	Maraichère		Individuelle		Deux cycles	HERBICIDES, INSECTICIDES, ENGRAIS		WURA SUPER	Oui		GLYPHOSATE	3000	Oui	5	300	Oui	Les deux saisons	Deux fois
72	Dabou	Masculin	[30-35[		Aucun	Musulmane		5 ans et plus	Oui	Maraichère		Individuelle		Deux cycles	HERBICIDES, INSECTICIDES, ENGRAIS		WURA SUPER	Oui		GLYPHOSATE	3000	Oui	5	300	Oui	Les deux saisons	Deux fois
73	Dabou	Masculin	[25-30[		Aucun	Musulmane		5 ans et plus	Oui	Maraichère		Individuelle		Deux cycles	HERBICIDES, INSECTICIDES, ENGRAIS		SUPER	Oui		BROMACIL, DIURON	3000	Oui	2	300	Oui	Les deux saisons	Deux fois
74	Dabou	Masculin	[35-40[		Aucun	Musulmane		5 ans et plus	Oui	Maraichère		Individuelle		Deux cycles	HERBICIDES, INSECTICIDES, ENGRAIS		ROUND UP	Oui		GLYPHOSATE	3000	Oui	4	200	Oui	Les deux saisons	Deux fois	WURA SUPER	Oui		GLYPHOSATE		4		240	Oui	Saison pluvieuse	Deux fois
75	Dabou	Masculin	[25-30[		Primaire	Musulmane		5 ans et plus	Oui	Maraichère		Individuelle		Deux cycles	HERBICIDES, INSECTICIDES, ENGRAIS		WURA SUPER	Oui		GLYPHOSATE	3000	Oui	2	150	Oui	Les deux saisons	Deux fois
76	Dabou	Masculin	[35-40[		Aucun	Musulmane		5 ans et plus	Oui	Maraichère		Individuelle		Deux cycles	HERBICIDES, INSECTICIDES, ENGRAIS		WURA SUPER	Oui		GLYPHOSATE	3000	Oui	2	200	Oui	Les deux saisons	Deux fois
77	Dabou	Masculin	[30-35[		Aucun	Musulmane		5 ans et plus	Oui	Maraichère		Individuelle		Deux cycles	HERBICIDES, INSECTICIDES, ENGRAIS		WURA SUPER	Oui		GLYPHOSATE	3000	Oui	3	200	Oui	Les deux saisons	Deux fois
78	Dabou	Masculin	[55 et plus		Primaire	Musulmane		5 ans et plus	Oui	Maraichère		Individuelle		Deux cycles	HERBICIDES, INSECTICIDES, ENGRAIS		LADABA	Oui		GLYPHOSATE	3000	Oui	3	200	Oui	Les deux saisons	Deux fois
79	Dabou	Masculin	[35-40[		Aucun			5 ans et plus	Oui	Maraichère		Individuelle		Deux cycles	HERBICIDES, INSECTICIDES, ENGRAIS		LADABA	Oui		GLYPHOSATE	3000	Oui	4	240	Oui	Saison pluvieuse	Une fois
80	Dabou	Feminin	[25-30[		Aucun			5 ans et plus	Oui	Maraichère		Individuelle		Deux cycles	HERBICIDES, INSECTICIDES, ENGRAIS		LADABA	Oui		GLYPHOSATE	3000	Oui	2	200	Oui	Les deux saisons	Trois fois et plus
81	Dabou	Feminin	[35-40[		Aucun			5 ans et plus	Oui	Maraichère		Individuelle		Deux cycles	HERBICIDES, INSECTICIDES, ENGRAIS		LADABA	Oui		GLYPHOSATE	3000	Oui	2	200	Oui	Les deux saisons	Trois fois et plus
82	Dabou	Feminin	[45-50[		Aucun			5 ans et plus	Oui	Maraichère		Individuelle		Deux cycles	HERBICIDES, INSECTICIDES, ENGRAIS		LADABA	Oui		GLYPHOSATE	3000	Oui	2	200	Oui	Saison pluvieuse	Une fois
83	Dabou	Masculin	[30-35[		Aucun			5 ans et plus	Oui	Maraichère		Individuelle		Deux cycles	HERBICIDES, INSECTICIDES, ENGRAIS		ROUND UP	Oui		GLYPHOSATE	3000	Oui	4	375	Oui	Saison pluvieuse	Une fois
84	Dabou	Masculin	[35-40[		Primaire			5 ans et plus	Oui	Maraichère		Individuelle		Deux cycles	HERBICIDES, INSECTICIDES, ENGRAIS		ROUND UP	Oui		GLYPHOSATE	3000	Oui	4	375	Oui	Saison pluvieuse	Une fois	BIBANA	Oui		GLYPHOSATE	3000	4	Oui	300	Oui	Les deux saisons	Trois fois et plus
85	Dabou	Masculin	[50-55[		Primaire			5 ans et plus	Oui	Maraichère		Individuelle		Deux cycles	HERBICIDES, INSECTICIDES, ENGRAIS		ROUND UP	Oui		GLYPHOSATE	3000	Oui	4	375	Oui	Saison pluvieuse	Une fois
86	Dabou	Masculin	[55 et plus		Aucun			5 ans et plus	Oui	Maraichère		Individuelle		Deux cycles	HERBICIDES, INSECTICIDES, ENGRAIS		KALACH	Oui		GLYPHOSATE	3000	Oui	5	375	Oui	Les deux saisons	Trois fois et plus	LADABA	Oui		GLYPHOSATE	3000	5	Non	300	Oui	Les deux saisons	Trois fois et plus
87	Dabou	Masculin	[35-40[		Aucun			5 ans et plus	Oui	Maraichère		Individuelle		Deux cycles	HERBICIDES, INSECTICIDES, ENGRAIS		GLYPHADER	Oui		GLYPHOSATE	3000	Oui	4	375	Oui	Les deux saisons	Trois fois et plus
88	Dabou	Masculin	[25-30[		Aucun			5 ans et plus	Oui	Maraichère		Individuelle		Deux cycles	HERBICIDES, INSECTICIDES, ENGRAIS		LADABA	Oui		GLYPHOSATE	3000	Oui	4	375	Oui	Les deux saisons	Trois fois et plus	KALACH	Oui		GLYPHOSATE		4	Oui	240	Oui	Les deux saisons	Deux fois	ROUND UP	Oui		GLYPHOSATE	3000	4	Oui	200	Oui	Les deux saisons	Trois fois et plus
89	Dabou	Masculin	[40-45[		Aucun			5 ans et plus	Oui	Maraichère		Individuelle		Deux cycles	HERBICIDES, INSECTICIDES, ENGRAIS		LADABA	Oui		GLYPHOSATE	3000	Oui	4	375	Oui	Les deux saisons	Trois fois et plus	ROUND UP	Oui		GLYPHOSATE		4	Oui	240	Oui	Les deux saisons	Deux fois
90	Dabou	Masculin	[50-55[		Aucun			5 ans et plus	Oui	Maraichère		Individuelle		Deux cycles	HERBICIDES, INSECTICIDES, ENGRAIS		ROUND UP	Oui		GLYPHOSATE	3000	Oui	3	225	Oui	Les deux saisons	Trois fois et plus									Oui	Les deux saisons	Deux fois
91	Dabou	Feminin	[30-35[		Aucun			5 ans et plus	Oui	Maraichère		Individuelle		Deux cycles	HERBICIDES, INSECTICIDES, ENGRAIS		ROUND UP	Oui		GLYPHOSATE	3000	Oui	3	240	Oui	Les deux saisons	Trois fois et plus									Oui	Les deux saisons	Deux fois
92	Dabou	Feminin	[45-50[		Aucun			5 ans et plus	Oui	Maraichère		Individuelle		Deux cycles	HERBICIDES, INSECTICIDES, ENGRAIS		ROUND UP	Oui		GLYPHOSATE	3000	Oui	6	300	Oui	Saison pluvieuse	Une fois	SUPER	Oui		BROMACIL, DIURON		6	Oui	225	Oui	Saison pluvieuse	Une fois
93	Dabou	Masculin	[35-40[		Aucun			5 ans et plus	Oui	Maraichère		Individuelle		Deux cycles	HERBICIDES, INSECTICIDES, ENGRAIS		ROUND UP	Oui		GLYPHOSATE	3000	Oui	6	300	Oui	Saison pluvieuse	Deux fois
94	Dabou	Feminin	[25-30[		Aucun			5 ans et plus	Oui	Maraichère		Individuelle		Deux cycles	HERBICIDES, INSECTICIDES, ENGRAIS		SUPER	Oui		BROMACIL, DIURON	3000	Non	1	75	Oui	Les deux saisons	Trois fois et plus
95	Dabou	Feminin	[25-30[		Aucun			5 ans et plus	Oui	Maraichère		Individuelle		Deux cycles	HERBICIDES, INSECTICIDES, ENGRAIS		GLYPHADER	Oui		GLYPHOSATE	3000	Oui	4	200	Oui	Saison pluvieuse	Une fois
96	Dabou	Masculin	[25-30[		Aucun			5 ans et plus	Oui	Maraichère		Individuelle		Deux cycles	HERBICIDES, INSECTICIDES, ENGRAIS		TASMAN	Oui		GLYPHOSATE	3000	Oui	4	200	Oui	Les deux saisons	Trois fois et plus
97	Dabou	Feminin	[20-25[		Aucun			5 ans et plus	Oui	Maraichère		Individuelle		Deux cycles	HERBICIDES, INSECTICIDES, ENGRAIS		ROUND UP	Oui		GLYPHOSATE	3000	Oui	6	240	Oui	Saison pluvieuse	Une fois
98	Dabou	Feminin	[25-30[		Aucun			5 ans et plus	Oui	Maraichère		Individuelle		Deux cycles	HERBICIDES, INSECTICIDES, ENGRAIS		ROUND UP	Oui		GLYPHOSATE	3000	Oui	6	240	Oui	Saison pluvieuse	Une fois
99	Dabou	Feminin	[25-30[		Aucun			5 ans et plus	Oui	Maraichère		Individuelle		Deux cycles	HERBICIDES, INSECTICIDES, ENGRAIS		ROUND UP	Oui		GLYPHOSATE	3000	Oui	6	240	Oui	Les deux saisons	Trois fois et plus
100	Tiassalé	Feminin	[25-30[	Marié (e) monogame	Aucun	Chrétienne		-1 an	Oui	Maraichère		Familiale		Un cycle	HERBICIDES		PUISSANCE	Oui		GLYPHOSATE	3000	Oui	2	100	Oui	Saison pluvieuse	Une fois	FANGA	Oui		GLYPHOSATE	3000	2	Oui	150	Oui	Saison pluvieuse	Une fois
101	Tiassalé	Masculin	[25-30[	Marié (e) monogame	Aucun	Chrétienne		5 ans et plus	Oui	Maraichère		Individuelle		Deux cycles	HERBICIDES, INSECTICIDES, ENGRAIS		GLYPHADER	Oui		GLYPHOSATE	3000	Oui	5	100	Oui	Les deux saisons	Trois fois et plus	LADABA	Oui		GLYPHOSATE	3000	6	Oui	240	Oui	Les deux saisons	Trois fois et plus
102	Tiassalé	Masculin	[25-30[	Célibataire	Secondaire	Chrétienne		5 ans et plus	Oui	Maraichère		Individuelle		Deux cycles	HERBICIDES, INSECTICIDES, ENGRAIS		GLYPHADER	Oui		GLYPHOSATE	3000	Oui	2	100	Oui	Saison pluvieuse	Trois fois et plus	BIBANA	Oui		GLYPHOSATE	3000	2	Oui	150	Oui	Saison pluvieuse	Une fois
103	Tiassalé	Masculin	[35-40[	Marié (e) monogame	Primaire	Musulmane		5 ans et plus	Oui	Maraichère		Individuelle		Un cycle	HERBICIDES, ENGRAIS		GLYPHADER	Oui		GLYPHOSATE	3000	Oui	5	240	Oui	Saison pluvieuse	Une fois	GARIL	Non		PROPANIL, TRICLOPYR	3000	5	Oui	240	Oui	Saison pluvieuse	Une fois
104	Tiassalé	Masculin	[30-35[	Marié (e) monogame	Secondaire	Chrétienne		5 ans et plus	Oui	Maraichère		Individuelle		Un cycle	HERBICIDES, ENGRAIS		KALACH	Oui		GLYPHOSATE	3500	Non	1	100	Oui	Saison pluvieuse	Une fois	GARIL	Non		PROPANIL, TRICLOPYR	3000	1	Oui	100	Oui	Saison pluvieuse	Une fois
105	Tiassalé	Feminin	[15-20[	Marié (e) monogame	Secondaire	Chrétienne		5 ans et plus	Oui	Maraichère		Individuelle		Un cycle	HERBICIDES, ENGRAIS		KALACH	Oui		GLYPHOSATE	3500	Non	1	100	Oui	Saison pluvieuse	Une fois	GARIL	Non		PROPANIL, TRICLOPYR	3000	1	Non	100	Oui	Saison pluvieuse	Une fois
106	Tiassalé	Feminin	[25-30[	Marié (e) monogame	Primaire	Chrétienne		5 ans et plus	Oui	Maraichère		Individuelle		Deux cycles	HERBICIDES, INAECTICIDES, ENGRAIS		GLYPHADER	Oui		GLYPHOSATE	3000	Non	1	100	Oui	Les deux saisons	Trois fois et plus	KALACH	Oui		GLYPHOSATE	5000	4	Oui	240	Oui	Les deux saisons	Trois fois et plus
[truncated: 117 more columns]

## Sheet: Données Tiassalé actualisées
UniqueKey	Localit	Sexe	Agedelenqut	Situationmatrimoniale	Q108Niveaudinstructiondelenqut	Q110Prcisautrereligion	Q111Depuiscombiendanneutilisezvouslespesticides	Q112Etrevouspropritairedelaplantation	Q113Quelleestlactivitdeproduction	Q114Prcislesautrestypesdactivitdeproduction	Q115Quelestvotretypedexploitation	Q116Prciservotretypedexploitation	Q117cetteculturecomprendcombiendephase	Q118Quelgroupedepesticideestutilispourchaquephase	Q119Prcislesautresgroupesutiliss	Q120Nomcommercialdelherbicide1utilis	Q121Lherbicide1estilautoris	Q122Aquellefamilleappartientlherbicide1	Q123Lamatireactivedelherbicide1	Q124Lecotdelherbicide1	Q126Ladosedelherbicide1appliquegouLhectestellerespecte	Q125LAdosegrammeoulitrehectare	Q127QuelleestladilutiongouL1000litreapplique	Q128Ladilutiondelherbicide1gouL1000litreestellerespecte	Q129Pendantquellessaisonsdelannelherbicide1estilutilis	Q130Quelleestlafrquencedutilisationduproduit	Q131Nomcommercialdelherbicides2utilis	Q132Lherbicide2estilautoris	Q133Aquellefamilledepesticidesappartientlherbicide2	Q134Lamatireactivedelherbicide2	Q135Lecotdelherbicide2	Q136LAdosedelherbicide2grammeoulitrehectare	Q137LadoseappliquegouLhectestellerespecte	Q138QuelleladilutiongouL1000litreapplique	Q139ladilutiondelherbicide2gouL1000litreestellerespecte	Q140Pendantquellessaisonsdelannelepesticideestilutilis	Q139Quelleestlafrquencedutilidationdelherbicide2	Q142Nomcommercialdelherbicides3utilis	Q143Lherbicide3estilautoris	Q144Quellefamilledepesticidesappartientceproduit	Q143Lamatireactivedelherbicide3	Q146Lecotdelherbicide3	Q147LAdosedelherbicide3grammeoulitrehectare	Q148Ladoseappliquedelherbicide3gouLhectestellerespecte	Q149QuelleestladilutiongouL1000litreapplique	Q150ladilutiondelherbicide3gouL1000litreestellerespecte	Q151Pendantquellessaisonsdelannelepesticideestilutilis	Q152Quelleestlafrquencedutilidationdelherbicide3	Q153Nomcommercialdelherbicides4utilis
1	Tiassalé	Masculin	[50-55[	Veuf/veuve	Secondaire		5 ans et plus	Oui	Riziculture		Individuelle		Une phase	HERBICIDES, INSECTICIDES, ENGRAIS		RICAL	Non		PROPANIL	1500	Non	1	100	Oui	Saison pluvieuse	Une fois
2	Tiassalé	Masculin	[30-35[	Marié (e) monogame	Secondaire		5 ans et plus	Oui	Riziculture		Individuelle		Deux phases	HERBICIDES, INSECTICIDES, ENGRAIS
3	Tiassalé	Masculin	[50-55[	Célibataire	Aucun		5 ans et plus	Oui	Riziculture		Individuelle		Deux phases	HERBICIDES, INSECTICIDES, ENGRAIS		DRAGONHERBE	Oui		GLYPHOSATE, SEL D'ISOPROPYLAMMONIUM	3000	Oui	4	200	Oui	Saison pluvieuse	Trois fois et plus	GLYPHADER	Oui		GLYPHOSATE	3000	4	Oui	240	Oui	Saison pluvieuse	Trois fois et plus	HERBO RIZ	Oui		PYRAZOSULFURON-ETHYL	1500	4	Oui	200	Non	Saison pluvieuse	Trois fois et plus	GARIL
4	Tiassalé	Masculin	[30-35[	Marié (e) monogame	Aucun		5 ans et plus	Oui	Riziculture		Individuelle		Deux phases	HERBICIDES, INSECTICIDES, ENGRAIS		HERBEXTRA	Oui		2,4-D SEL D'AMINE	7000	Oui	4	150	Oui	Saison pluvieuse	Une fois	MALORIL	Non		PROPANIL	7000	4	Oui	240	Oui	Saison pluvieuse	Trois fois et plus	RICAL	Non		PROPANIL, TRICLOPYR	7000	2	Oui	100	Non	Saison pluvieuse	Trois fois et plus	GARIL
5	Tiassalé	Masculin	[40-45[	Marié (e) monogame	Secondaire		5 ans et plus	Oui	Riziculture		Individuelle		Deux phases	HERBICIDES, INSECTICIDES, ENGRAIS													MALORIL	Non		PROPANIL, TRICLOPYR	7500	4	Oui	240	Oui	Saison pluvieuse	Une fois												GARIL
6	Tiassalé	Masculin	[40-45[	Marié (e) monogame	Secondaire		5 ans et plus	Oui	Riziculture		Individuelle		Deux phases	HERBICIDES, INSECTICIDES, ENGRAIS		GARIL	Non		PROPANIL	7500	Oui	4	100	Oui	Saison pluvieuse	Une fois	MALORIL	Non		PROPANIL	7500	4	Oui	240	Oui	Saison pluvieuse	Une fois
7	Tiassalé	Masculin	[30-35[	Marié (e) monogame	Aucun		5 ans et plus	Oui	Riziculture		Individuelle		Deux phases	HERBICIDES, INSECTICIDES, ENGRAIS		DRAGONHERBE	Oui		GLYPHOSATE, SEL D'ISOPROPYLAMMONIUM	3000	Oui	4	100	Oui	Saison pluvieuse	Une fois	HERBORIZ	Non		PYRAZOSULFURON-ETHYL	1500	4	Oui	240	Oui	Saison pluvieuse	Une fois
8	Tiassalé	Masculin	[35-40[	Marié (e) monogame	Secondaire		1-5 ans	Oui	Riziculture		Individuelle		Deux phases	HERBICIDES, INSECTICIDES, ENGRAIS		GLYPHADER	Oui		GLYPHOSATE	3000	Oui	4	100	Oui	Saison pluvieuse	Deux fois	GARIL	Non		PROPANIL, TRICLOPYR	6500	4	Oui	240	Oui	Saison pluvieuse	Une fois
9	Tiassalé	Masculin	[25-30[	Célibataire	Secondaire		5 ans et plus	Oui	Riziculture		Individuelle		Deux phases	HERBICIDES, INSECTICIDES, ENGRAIS		HERBO RIZ	Oui		PYRAZOSULFURON-ETHYL	1250	Oui	4	100	Oui	Saison pluvieuse	Une fois	GARIL	Non		PROPANIL, TRICLOPYR	7000	4	Oui	240	Oui	Saison pluvieuse	Une fois	RICAL	Non		PROPANIL	7000	4	Oui	200	Oui	Saison pluvieuse	Une fois	CALLIHERBE
10	Tiassalé	Masculin	[50-55[	Célibataire	Aucun		5 ans et plus	Oui	Riziculture		Individuelle		Deux phases	HERBICIDES, INSECTICIDES, ENGRAIS		RICAL	Non	ANILIDE	PROPANIL, THIOBENCARBE	7000	Oui	4	200	Oui	Saison pluvieuse	Une fois	GARIL	Non		PROPANIL	7000	4	Oui	240	Oui	Saison pluvieuse	Une fois	HERBO RIZ	Oui		PYRAZOSULFURON-ETHYL	1250	4	Oui	200	Oui	Saison pluvieuse	Une fois	CALLIHERBE
11	Tiassalé	Masculin	[30-35[	Veuf/veuve	Aucun		5 ans et plus	Oui	Riziculture		Individuelle		Deux phases	HERBICIDES, INSECTICIDES, ENGRAIS		RICAL	Non	ANILIDE	PROPANIL, THIOBENCARBE	7000	Oui	4	100	Oui	Les deux saisons	Une fois	GARIL	Non	ANILIDE	PROPANIL	7000	3	Oui	240	Oui	Les deux saisons	Une fois	HERBO RIZ	Oui		PYRAZOSULFURON-ETHYL	1250	4	Oui	200	Oui	Les deux saisons	Une fois	CALLIHERBE
12	Tiassalé	Masculin	[40-45[	Marié (e) monogame	Aucun		5 ans et plus	Oui	Riziculture		Individuelle		Deux phases	HERBICIDES, INSECTICIDES, ENGRAIS		GLYPHADER	Oui		GLYPHOSATE	3000	Oui	5	100	Oui	Les deux saisons	Une fois	GARIL	Non	ANILIDE	PROPANIL, TRICLOPYR	7000	4	Oui	240	Oui	Les deux saisons	Une fois
13	Tiassalé	Masculin	[45-50[	Marié (e) monogame	Aucun		5 ans et plus	Oui	Riziculture		Individuelle		Deux phases	HERBICIDES, INSECTICIDES, ENGRAIS		GLYPHADER	Oui		GLYPHOSATE	3000	OUI	5	100	Oui	Les deux saisons	Une fois	GARIL	Non	ANILIDE	PROPANIL, TRICLOPYR	7500	4	Oui	240	Oui	Les deux saisons	Une fois	DRAGONHERBE	Oui		GLYPHOSATE, SEL D'ISOPROPAPYLAMMONIUM	3000	5	Non	200	Oui	Les deux saisons	Une fois
14	Tiassalé	Masculin	[45-50[	Marié (e) monogame	Primaire		5 ans et plus	Oui	Riziculture		Individuelle		Une phase		HERBICIDES, ENGRAIS
15	Tiassalé	Masculin	[35-40[	Marié (e) monogame	Primaire		5 ans et plus	Oui	Riziculture		Individuelle		Une phase		HERBICIDES, ENGRAIS	ROUND UP	Oui		GLYPHOSATE, SEL DE POTASSIUM	3500	Oui	4	100	Oui	Les deux saisons	Une fois	KALACH	Oui		GLYPHOSATE	4000	4	Oui	240	Oui	Les deux saisons		GARIL	Non		PROPANIL, TRICLOPYR	6000	4	Oui	200	Oui	Les deux saisons	Une fois
16	Tiassalé	Feminin	[20-25[	Marié (e) monogame	Aucun		5 ans et plus	Oui	Riziculture		Individuelle		Une phase		HERBICIDES, ENGRAIS	ROUND UP	Oui		GLYPHOSATE, SEL DE POTASSIUM	3500	Oui	4	100	Oui	Les deux saisons	Une fois	KALACH	Oui		GLYPHOSATE	4000	4	Oui	240	Oui	Les deux saisons	Deux fois	GARIL	Non		PROPANIL, TRICLOPYR	6000	4	Oui	200	Oui	Les deux saisons	Une fois
17	Tiassalé	Feminin	[35-40[	Marié (e) monogame	Aucun		5 ans et plus	Oui	Riziculture		Individuelle		Une phase		HERBICIDES, INSECTICIDES, ENGRAIS	BIBANA	Oui		GLYPHOSATE	3000	Oui	4	100	Oui	Les deux saisons	Une fois	GLYPHADER	Oui		GLYPHOSATE	2500	4	Oui	240	Oui	Les deux saisons	Une fois	GARIL	Non		PROPANIL, TRICLOPYR	6000	4	Oui	200	Oui	Les deux saisons	Une fois	SAKARIL
18	Tiassalé	Masculin	[35-40[	Marié (e) monogame	Primaire		5 ans et plus	Oui	Riziculture		Individuelle		Une phase		HERBICIDES	BIBANA	Oui		GLYPHOSATE	5500	OUI	6	100	Oui	Saison pluvieuse	Une fois	ADJOUMA SUPER	Oui		GLYPHOSATE	3000	6	Oui	240	Oui	Saison pluvieuse	Une fois	GARIL	Non		PROPANIL, TRICLOPYR	6000	6	Non	240	Oui	Saison pluvieuse	Une fois	RICAL
19	Tiassalé	Masculin	[40-45[	Célibataire	Aucun		5 ans et plus	Oui	Riziculture		Individuelle		Une phase		HERBICIDES	BIBANA	Oui		GLYPHOSATE	5500	OUI	6	100	Oui	Saison pluvieuse	Une fois	ADJOUMA SUPER	Oui		GLYPHOSATE	3000	6	Oui	240	Oui	Saison pluvieuse	Une fois	GARIL	Non		PROPANIL, TRICLOPYR	6000	6	Non	240	Oui	Saison pluvieuse	Une fois	RICAL
20	Tiassalé	Feminin	[30-35[	Marié (e) monogame	Aucun		5 ans et plus	Oui	Riziculture		Individuelle		Une phase		HERBICIDES	BIBANA	Oui		GLYPHOSATE	5500	OUI	6	100	Oui	Saison pluvieuse	Une fois												GARIL	Non		PROPANIL, TRICLOPYR	6000	6	Non	240	Oui	Saison pluvieuse	Une fois
21	Tiassalé	Feminin	[50-55[	Marié (e) monogame	Aucun		5 ans et plus	Oui	Riziculture		Individuelle		Une phase		HERBICIDES, INSECTICIDES, ENGRAIS	BIBANA	Oui		GLYPHOSATE	5500	OUI	6	100	Oui	Saison pluvieuse	Deux fois	RICAL	Non		PROPANIL, TRICLOPYR	6000	3	Oui	240	Oui	Saison pluvieuse	Deux fois	MALORIL	Non		PROPANIL, TRICLOPYR	6000	6	Non	240	Oui	Saison pluvieuse	Une fois
22	Tiassalé	Masculin	[35-40[	Marié (e) monogame	Secondaire		5 ans et plus	Oui	Riziculture		Individuelle		Une phase	HERBICIDES, INSECTICIDES, ENGRAIS		GLYPHADER	Oui		GLYPHOSATE	3000	OUI	6	100	Oui	Saison pluvieuse	Une fois	GARIL	Non		PROPANIL, TRICLOPYR	6000	6	Oui	240	Oui	Saison pluvieuse	Deux fois
23	Tiassalé	Feminin	[40-45[	Veuf/veuve	Aucun		5 ans et plus	Oui	Riziculture		Familiale		Une phase	HERBICIDES, ENGRAIS		BIBANA	Oui		GLYPHOSATE	3000	Non	10	100	Oui	Saison pluvieuse	Une fois	SAKARIL	Non		PROPANIL, TRICLOPYR	3000	7	Oui	240	Oui	Saison pluvieuse	Deux fois
24	Tiassalé	Masculin	[30-35[	Marié (e) monogame	Primaire		5 ans et plus	Oui	Riziculture		Individuelle		Une phase	HERBICIDES, INSECTICIDES		GLYPHADER	Oui		GLYPHOSATE	3000	Oui	4	100	Oui	Les deux saisons	Trois fois et plus	BIBANA	Oui		GLYPHOSATE	3000	4	Oui	240	Oui	Saison pluvieuse	Trois fois et plus
25	Tiassalé	Masculin	[35-40[	Marié (e) monogame	Primaire		5 ans et plus	Oui	Riziculture		Individuelle		Deux phases	HERBICIDES, INSECTICIDES, ENGRAIS		GLYPHADER	Oui		GLYPHOSATE	3000	Oui	4	100	Oui	Les deux saisons	Deux fois	GARIL	Non		PROPANIL, TRICLOPYR	3000	4	Oui	240	Oui	Les deux saisons	Une fois	CALRIZ	Non		PROPANIL, TRICLOPYR	6500	4	Oui	200	Oui	Les deux saisons	Deux fois
26	Tiassalé	Masculin	[15-20[	Célibataire	Primaire		5 ans et plus	Oui	Riziculture		Individuelle		Une phase	HERBICIDES, INSECTICIDES, ENGRAIS													GARIL	Non		PROPANIL, TRICLOPYR	6000	4	Oui	240	Oui	Les deux saisons	Deux fois
27	Tiassalé	Masculin	[15-20[	Célibataire	Aucun		5 ans et plus	Oui	Riziculture		Individuelle		Une phase	HERBICIDES, INSECTICIDES, ENGRAIS													GARIL	Non		PROPANIL, TRICLOPYR	6000	4	Oui	240	Non	Les deux saisons	Deux fois
28	Tiassalé	Feminin	[45-50[	Marié (e) monogame	Aucun		5 ans et plus	Oui	Riziculture		Individuelle		Une phase	HERBICIDES, INSECTICIDES, ENGRAIS		GLYPHADER	Oui		GLYPHOSATE	3000	Oui	4	100	Oui	Saison pluvieuse	Une fois	GARIL	Non		PROPANIL, TRICLOPYR	6000	6	Oui	240	Oui	Saison pluvieuse	Deux fois
29	Tiassalé	Masculin	[35-40[	Marié (e) monogame	Primaire		5 ans et plus	Oui	Riziculture	MANIOC	Individuelle		Deux phases	HERBICIDES, INSECTICIDES		GLYPHADER	Oui		GLYPHOSATE	3500	Oui	6	100	Oui	Les deux saisons	Trois fois et plus	KALACH	Oui		PROPANIL, TRICLOPYR	3500	5	Oui	240	Oui	Les deux saisons	Trois fois et plus	LADABA	Oui		GLYPHOSATE	3000	6	Oui	240	Oui	Les deux saisons	Trois fois et plus
30	Tiassalé	Masculin	[50-55[	Marié (e) monogame	Aucun		5 ans et plus	Oui	Riziculture		Individuelle		Deux phases	HERBICIDES, INSECTICIDES, ENGRAIS		GLYPHADER	Oui		GLYPHOSATE	3000	Oui	6	100	Oui	Les deux saisons	Trois fois et plus	LADABA	Oui		GLYPHOSATE	5500	7	Oui	240	Oui	Les deux saisons	Trois fois et plus
31	Tiassalé	Masculin	[45-50[	Marié (e) monogame	Aucun		5 ans et plus	Oui	Riziculture		Individuelle		Une phase	INSECTICIDES
32	Tiassalé	Masculin	[50-55[	Marié (e) monogame	Aucun		5 ans et plus	Oui	Riziculture		Individuelle		Deux phases	INSECTICIDES
33	Tiassalé	Feminin	[45-50[	Marié (e) monogame	Aucun		5 ans et plus	Oui	Riziculture		Individuelle		Une phase	INSECTICIDES, HEBICIDES, ENGRAIS		GLYPHADER	Oui		GLYPHOSATE	3000	Oui	7	100	Oui	Saison pluvieuse	Deux fois	LADABA	Oui		GLYPHOSATE	3000	7	Oui	240	Oui	Les deux saisons	Trois fois et plus
34	Tiassalé	Feminin	[40-45[	Marié (e) monogame	Secondaire		5 ans et plus	Oui	Riziculture		Individuelle		Une phase	INSECTICIDES, HEBICIDES, ENGRAIS		GLYPHADER	Oui		GLYPHOSATE	5000	Oui	4	100	Oui	Les deux saisons	Une fois	BIBANA	Oui		GLYPHOSATE	5000	7	Oui	240	Oui	Les deux saisons	Une fois	ROUND UP	Oui		GLYPHOSATE	7000	8	Oui	300	Oui	Saison pluvieuse	Trois fois et plus
35	Tiassalé	Masculin	[15-20[	Célibataire	Secondaire		1-5 ans	Oui	Riziculture		Individuelle		Une phase	INSECTICIDES, HEBICIDES, ENGRAIS		GLYPHADER	Oui		GLYPHOSATE	5000	Oui	4	100	Oui	Les deux saisons	Une fois	LADABA	Oui		GLYPHOSATE	5500	7	Oui	240	Oui	Les deux saisons	Trois fois et plus
36	Tiassalé	Masculin	[35-40[	Marié (e) monogame	Aucun		5 ans et plus	Oui	Riziculture		Individuelle		Deux phases	HERBICIDES, INSECTICIDES, ENGRAIS		GLYPHADER	Oui		GLYPHOSATE	3000	Oui	6	100	Oui	Les deux saisons	Deux fois	GARIL	Non		PROPANIL, TRICLOPYR	6000	5	Oui	240	Oui	Les deux saisons	Deux fois
37	Tiassalé	Masculin	[30-35[	Marié (e) monogame	Secondaire		5 ans et plus	Oui	Riziculture		Individuelle		Une phase	HERBICIDES, INSECTICIDES, ENGRAIS		GLYPHADER	Oui		GLYPHOSATE	5000	Oui	4	100	Oui	Les deux saisons	Deux fois	KALACH	Oui		GLYPHOSATE	6000	4	Oui	240	Oui	Les deux saisons	Deux fois
38	Tiassalé	Feminin	[50-55[	Marié (e) monogame	Aucun		1-5 ans	Oui	Riziculture		Individuelle		Une phase	HERBICIDES, ENGRAIS		GLYPHADER	Oui		GLYPHOSATE	3000	Oui	8	240	Oui	Les deux saisons	Deux fois	GARIL	Non		PROPANIL, TRICLOPYR	3000	4	Oui	240	Oui	Les deux saisons	Deux fois
39	Tiassalé	Masculin	[50-55[	Marié (e) monogame	Aucun		1-5 ans	Oui	Riziculture		Individuelle		Une phase	HERBICIDES		GLYPHADER	Oui		GLYPHOSATE	3000	NON	10	240	Oui	Les deux saisons	Trois fois et plus	GARIL	Non		PROPANIL, TRICLOPYR	6500	10	Non	300	Oui	Les deux saisons	Une fois
40	Tiassalé	Feminin	[50-55[	Marié (e) monogame	Aucun		1-5 ans	Oui	Riziculture		Individuelle		Une phase	HERBICIDES		GLYPHADER	Oui		GLYPHOSATE	3000	Oui	7	240	Oui	Les deux saisons	Trois fois et plus	GARIL	Non		PROPANIL, TRICLOPYR	3000	10	Non	300	Oui	Les deux saisons	Deux fois
41	Tiassalé	Feminin	[50-55[	Marié (e) monogame	Aucun		5 ans et plus	Oui	Riziculture		Individuelle		Une phase	HERBICIDES, ENGRAIS		GLYPHADER	Oui		GLYPHOSATE	3000	Oui	6	240	Oui	Les deux saisons	Trois fois et plus	GARIL	Non		PROPANIL, TRICLOPYR	3000	10	Non	300	Oui	Les deux saisons	Deux fois
42	Tiassalé	Feminin	[25-30[	Marié (e) monogame	Primaire		5 ans et plus	Oui	Riziculture		Individuelle		Une phase	HERBICIDES		GLYPHADER	Oui		GLYPHOSATE	3000	Oui	6	240	Oui	Les deux saisons	Trois fois et plus	GARIL	Non		PROPANIL, TRICLOPYR	3000	10	Non	300	Oui	Les deux saisons	Deux fois
43	Tiassalé	Feminin	[50-55[	Marié (e) monogame	Aucun		5 ans et plus	Oui	Riziculture		Individuelle		Une phase	HERBICIDES, ENGRAIS		GLYPHADER	Oui		GLYPHOSATE	3000	Oui	8	240	Oui	Saison pluvieuse	Deux fois	GARIL	Non		PROPANIL, TRICLOPYR	3000	4	Oui	240	Oui	Les deux saisons	Deux fois
44	Tiassalé	Feminin	[15-20[	Célibataire	Aucun		5 ans et plus	Oui	Riziculture		Individuelle		Une phase	HERBICIDES, ENGRAIS		GLYPHADER	Oui		GLYPHOSATE	3000	Oui	8	240	Oui	Saison pluvieuse	Deux fois	GARIL	Non		PROPANIL, TRICLOPYR	3000	4	Oui	240	Oui	Les deux saisons	Deux fois
45	Tiassalé	Masculin	[35-40[	Marié (e) monogame	Aucun		5 ans et plus	Oui	Riziculture		Individuelle		Une phase	HERBICIDES, ENGRAIS		GLYPHADER	Oui		GLYPHOSATE	3000	Oui	4	200	Oui	Saison pluvieuse	Deux fois	GARIL	Non		PROPANIL, TRICLOPYR	3000	10	Non	300	Oui	Les deux saisons	Deux fois	BIBANA	Oui	ORGANOPHOSPHORÉ	GLYPHOSATE	3000	4	Oui	240	Oui	Saison pluvieuse	Deux fois	HERBEXTRA
46	Tiassalé	Masculin	[40-45[	Marié (e) monogame	Aucun		5 ans et plus	Oui	Riziculture		Individuelle		Une phase	HERBICIDES, ENGRAIS		GLYPHADER	Oui		GLYPHOSATE	3000	Oui	4	200	Oui	Saison pluvieuse	Deux fois	GARIL	Non		PROPANIL, TRICLOPYR	3000	10	Non	300	Oui	Les deux saisons	Deux fois	BIBANA	Oui	ORGANOPHOSPHORÉ	GLYPHOSATE	3000	4	Oui	240	Oui	Saison pluvieuse	Deux fois	HERBEXTRA
47	Tiassalé	Masculin	[30-35[	Marié (e) monogame	Aucun		1-5 ans	Oui	Riziculture		Individuelle		Une phase	INSECTICIDES, ENGRAIS		GLYPHADER	Oui		GLYPHOSATE	3000	Oui	5	200	Oui	Saison pluvieuse	Deux fois	GARIL	Non		PROPANIL, TRICLOPYR	3000	6	Oui	200	Oui	Les deux saisons	Deux fois
48	Tiassalé	Masculin	[45-50[	Marié (e) monogame	Aucun		5 ans et plus	Oui	Riziculture		Individuelle		Une phase	INSECTICIDES, ENGRAIS		GLYPHADER	Oui		GLYPHOSATE	3000	Oui	5	200	Oui	Saison pluvieuse	Deux fois	GARIL	Non		PROPANIL, TRICLOPYR	3000	6	Oui	200	Oui	Les deux saisons	Deux fois
49	Tiassalé	Masculin	[55 et plus	Marié (e) monogame	Aucun		5 ans et plus	Oui	Riziculture		Individuelle		Une phase	INSECTICIDES, ENGRAIS		GLYPHADER	Oui		GLYPHOSATE	3000	Oui	5	200	Oui	Saison pluvieuse	Deux fois	GARIL	Non		PROPANIL, TRICLOPYR	3000	6	Oui	200	Oui	Les deux saisons	Deux fois
50	Tiassalé	Masculin	[50-55[	Marié (e) monogame	Aucun		5 ans et plus	Oui	Riziculture		Individuelle		Une phase	INSECTICIDES, ENGRAIS		GLYPHADER	Oui		GLYPHOSATE	3000	Oui	5	200	Oui	Saison pluvieuse	Deux fois	GARIL	Non		PROPANIL, TRICLOPYR	3000	5	Oui	200	Oui	Saison pluvieuse	Deux fois
51	Tiassalé	Masculin	[50-55[	Marié (e) monogame	Aucun		5 ans et plus	Oui	Riziculture		Individuelle		Une phase	HERBICIDES, ENGRAIS		GLYPHADER	Oui		GLYPHOSATE	3000	Oui	8	240	Oui	Saison pluvieuse	Deux fois	GARIL	Non		PROPANIL, TRICLOPYR	6000	8	Non	300	Oui	Saison pluvieuse	Deux fois
52	Tiassalé	Masculin	[30-35[	Marié (e) monogame	Aucun		5 ans et plus	Oui	Riziculture		Individuelle		Une phase	HERBICIDES, ENGRAIS		GLYPHADER	Oui		GLYPHOSATE	3000	Oui	6	240	Oui	Les deux saisons	Deux fois	GARIL	Non		PROPANIL, TRICLOPYR	6000	6	Non	300	Oui	Saison pluvieuse	Deux fois
53	Tiassalé	Feminin	[45-50[	Marié (e) monogame	Aucun		5 ans et plus	Oui	Riziculture		Individuelle		Une phase	HERBICIDES, ENGRAIS		GRAMOXONE	Non			3000	Oui	3	200	Oui	Les deux saisons	Deux fois	GARIL	Non		PROPANIL, TRICLOPYR	6000	3	Non	200	Oui	Les deux saisons	Deux fois
54	Tiassalé	Feminin	[55 et plus	Marié (e) monogame	Aucun		5 ans et plus	Oui	Riziculture		Individuelle		Une phase	HERBICIDES, ENGRAIS		GLYPHADER	Oui		GLYPHOSATE	3000	Oui	6	240	Oui	Les deux saisons	Deux fois	GARIL	Non		PROPANIL, TRICLOPYR	6000	3	Non	200	Oui	Les deux saisons	Deux fois
55	Tiassalé	Feminin	[30-35[	Marié (e) polygame	Aucun		5 ans et plus	Oui	Riziculture		Individuelle		Une phase	HERBICIDES, ENGRAIS		GLYPHADER	Oui		GLYPHOSATE	3000	Oui	3	150	Oui	Les deux saisons	Deux fois	GARIL	Non		PROPANIL, TRICLOPYR	6000	3	Non	200	Oui	Les deux saisons	Deux fois
56	Tiassalé	Feminin	[50-55[	Marié (e) monogame	Aucun		5 ans et plus	Oui	Riziculture		Individuelle		Une phase	HERBICIDES, ENGRAIS		BIBANA	Oui		GLYPHOSATE	3000	Non	10	240	Oui	Les deux saisons	Deux fois	GARIL	Non		PROPANIL, TRICLOPYR	6000	6	Non	240	Oui	Les deux saisons	Deux fois
57	Tiassalé	Feminin	[50-55[	Marié (e) monogame	Aucun		5 ans et plus	Oui	Riziculture		Individuelle		Une phase	HERBICIDES, ENGRAIS		BIBANA	Oui		GLYPHOSATE	3000	Non	10	240	Oui	Les deux saisons	Deux fois	GARIL	Non		PROPANIL, TRICLOPYR	6000	6	Non	240	Oui	Les deux saisons	Deux fois
58	Tiassalé	Feminin	[55 et plus	Marié (e) monogame	Aucun		5 ans et plus	Oui	Riziculture		Individuelle		Une phase	HERBICIDES, ENGRAIS		BIBANA	Oui		GLYPHOSATE	3000	Non	10	240	Oui	Les deux saisons	Deux fois	GARIL	Non		PROPANIL, TRICLOPYR	6000	6	Non	240	Oui	Les deux saisons	Deux fois
59	Tiassalé	Feminin	[50-55[	Marié (e) monogame	Aucun		5 ans et plus	Oui	Riziculture		Individuelle		Une phase	HERBICIDES, ENGRAIS		BIBANA	Oui		GLYPHOSATE	3000	Non	10	240	Oui	Les deux saisons	Deux fois	GARIL	Non		PROPANIL, TRICLOPYR	6000	6	Non	240	Oui	Les deux saisons	Deux fois
60	Tiassalé	Feminin	[45-50[	Marié (e) monogame	Aucun		5 ans et plus	Oui	Riziculture		Individuelle		Une phase	HERBICIDES, INSECTICDES, ENGRAIS		MALORIL	Non		PROPANIL, TRICLOPYR	6500	Oui	5	240	Oui	Les deux saisons	Deux fois	GARIL	Non		PROPANIL, TRICLOPYR	6000	6	Non	240	Oui	Les deux saisons	Deux fois
61	Tiassalé	Feminin	[55 et plus	Marié (e) monogame	Aucun		5 ans et plus	Oui	Riziculture		Individuelle		Une phase	HERBICIDES		BIBANA	Oui		GLYPHOSATE	6500	Oui	6	240	Oui	Les deux saisons	Deux fois	GARIL	Non		PROPANIL, TRICLOPYR	6000	6	Non	240	Oui	Les deux saisons	Deux fois
62	Tiassalé	Feminin	[30-35[	Marié (e) monogame	Secondaire		5 ans et plus	Oui	Riziculture		Individuelle		Une phase	HERBICIDES, INSECTICIDES, ENGRAIS		KILLER	Oui		GLYPHOSATE	3000	Oui	6	240	Oui	Saison pluvieuse	Une fois	GLYPHADER	Oui		GLYPHOSATE	3000	3	Oui	100	Oui	Saison pluvieuse	Deux fois
63	Tiassalé	Feminin	[45-50[	Marié (e) monogame	Aucun		5 ans et plus	Oui	Riziculture		Individuelle		Une phase	HERBICIDES		BIBANA	Oui		GLYPHOSATE	6500	Oui	2	240	Oui	Les deux saisons	Deux fois	GARIL	Non		PROPANIL, TRICLOPYR	6500	2	Oui	150	Oui	Les deux saisons	Deux fois
64	Tiassalé	Masculin	[35-40[	Marié (e) monogame	Aucun		5 ans et plus	Oui	Riziculture		Individuelle		Une phase	HERBICIDES													GARIL	Non		PROPANIL, TRICLOPYR	6500	4	Oui	200	Oui	Les deux saisons	Deux fois
65	Tiassalé	Masculin	[45-50[	Marié (e) monogame	Aucun		5 ans et plus	Oui	Riziculture		Individuelle		Une phase	HERBICIDES		BIBANA	Oui		GLYPHOSATE	3000	Oui	4	240	Oui	Les deux saisons	Trois fois et plus	GARIL	Non		PROPANIL, TRICLOPYR	6500	4	Oui	200	Oui	Les deux saisons	Deux fois
66	Tiassalé	Masculin	[35-40[	Marié (e) monogame	Aucun		5 ans et plus	Oui	Riziculture		Individuelle		Une phase	HERBICIDES		BIBANA	Oui		GLYPHOSATE	3000	Oui	4	240	Oui	Les deux saisons	Trois fois et plus	GARIL	Non		PROPANIL, TRICLOPYR	6500	4	Oui	200	Oui	Les deux saisons	Deux fois
67	Tiassalé	Masculin	[50-55[	Marié (e) monogame	Aucun		5 ans et plus	Oui	Riziculture		Individuelle		Une phase	HERBICIDES		BIBANA	Oui		GLYPHOSATE	3000	Oui	4	240	Oui	Les deux saisons	Trois fois et plus	GARIL	Non		PROPANIL, TRICLOPYR	6500	4	Oui	200	Oui	Les deux saisons	Deux fois
68	Tiassalé	Feminin	[35-40[	Marié (e) monogame	Aucun		5 ans et plus	Oui	Riziculture		Individuelle		Une phase	HERBICIDES		BIBANA	Oui		GLYPHOSATE	3000	Oui	4	240	Oui	Les deux saisons	Deux fois	GARIL	Non		PROPANIL, TRICLOPYR	6500	6	Oui	200	Oui	Les deux saisons	Deux fois
69	Tiassalé	Feminin	[45-50[	Marié (e) monogame	Aucun		5 ans et plus	Oui	Riziculture		Individuelle		Une phase	HERBICIDES		BIBANA	Oui		GLYPHOSATE	3000	Oui	4	240	Oui	Les deux saisons	Deux fois	GARIL	Non		PROPANIL, TRICLOPYR	6500	6	Oui	200	Oui	Les deux saisons	Deux fois
70	Tiassalé	Feminin	[40-45[	Marié (e) monogame	Aucun		5 ans et plus	Oui	Riziculture		Individuelle		Une phase	HERBICIDES		DRAGONFLASH	Oui		2,4-D SEL DE DIMETHYLAMINE	3000	Oui	6	240	Oui	Les deux saisons	Deux fois	GARIL	Non		PROPANIL, TRICLOPYR	6500	6	Oui	200	Oui	Saison pluvieuse	Une fois
71	Tiassalé	Feminin	[30-35[	Marié (e) monogame	Aucun		5 ans et plus	Oui	Riziculture		Individuelle		Une phase	HERBICIDES		DRAGONFLASH	Oui		2,4-D SEL DE DIMETHYLAMINE	3000	Oui	6	240	Oui	Les deux saisons	Deux fois	GARIL	Non		PROPANIL, TRICLOPYR	6500	6	Oui	200	Oui	Saison pluvieuse	Une fois
72	Tiassalé	Masculin	[30-35[	Marié (e) monogame	Aucun		5 ans et plus	Oui	Riziculture		Individuelle		Une phase	HERBICIDES, INSECTICIDES		GLYPHADER	Oui		GLYPHOSATE	3000	Oui	6	240	Oui	Les deux saisons	Deux fois	MALORIL	Non		PROPANIL, TRICLOPYR	6500	6	Oui	200	Oui	Saison pluvieuse	Une fois
73	Tiassalé	Masculin	[30-35[	Célibataire	Aucun		5 ans et plus	Oui	Riziculture		Individuelle		Une phase	HERBICIDES, INSECTICIDES		GLYPHADER	Oui		GLYPHOSATE	3000	Oui	6	240	Oui	Saison pluvieuse	Une fois	MALORIL	Non		PROPANIL, TRICLOPYR	6500	6	Oui	200	Oui	Saison pluvieuse	Une fois
74	Tiassalé	Masculin	[35-40[	Marié (e) monogame	Aucun		5 ans et plus	Oui	Riziculture		Individuelle		Une phase	HERBICIDES, INSECTICIDES		GLYPHADER	Oui		GLYPHOSATE	3000	Oui	6	240	Oui	Saison pluvieuse	Une fois	MALORIL	Non		PROPANIL, TRICLOPYR	6500	6	Oui	200	Oui	Saison pluvieuse	Une fois
75	Tiassalé	Masculin	[30-35[	Célibataire	Aucun		5 ans et plus	Oui	Riziculture		Individuelle		Une phase	HERBICIDES, INSECTICIDES		GLYPHADER	Oui		GLYPHOSATE	3000	Oui	6	240	Oui	Saison pluvieuse	Une fois	MALORIL	Non		PROPANIL, TRICLOPYR	6500	6	Oui	200	Oui	Saison pluvieuse	Une fois
76	Tiassalé	Feminin	[25-30[	Marié (e) monogame	Aucun		5 ans et plus	Oui	Riziculture		Individuelle		Une phase	HERBICIDES, INSECTICIDES		GLYPHADER	Oui		GLYPHOSATE	3000	Oui	6	240	Oui	Saison pluvieuse	Une fois	MALORIL	Non		PROPANIL, TRICLOPYR	6500	6	Oui	200	Oui	Saison pluvieuse	Une fois
77	Tiassalé	Masculin	[30-35[	Marié (e) polygame	Primaire		1-5 ans	Oui	Riziculture		Individuelle		Deux phases	HERBICIDES, INSECTICIDES, ENGRAIS		DRAGONFLASH	Oui		2,4-D SEL DE DIMETHYLAMINE	3000	Oui	2	240	Oui	Saison pluvieuse	Une fois	GARIL	Non		PROPANIL, TRICLOPYR	6500	2	Oui	200	Oui	Saison pluvieuse	Une fois	KALACH	Oui			3000	8	Oui	300	Oui	Les deux saisons	Deux fois
78	Tiassalé	Masculin	[15-20[	Célibataire	Primaire		1-5 ans	Oui	Riziculture		Individuelle		Deux phases	HERBICIDES, INSECTICIDES, ENGRAIS		DRAGONFLASH	Oui		2,4-D SEL DE DIMETHYLAMINE	3000	Oui	2	240	Oui	Saison pluvieuse	Une fois	GARIL	Non		PROPANIL, TRICLOPYR	6500	2	Oui	200	Oui	Saison pluvieuse	Une fois	KALACH	Oui			3000	8	Oui	300	Oui	Les deux saisons	Deux fois
79	Tiassalé	Masculin	[50-55[	Célibataire	Aucun		5 ans et plus	Oui	Riziculture		Individuelle		Deux phases	HERBICIDES, INSECTICIDES		DRAGONFLASH	Oui		2,4-D SEL DE DIMETHYLAMINE	3000	Oui	2	240	Oui	Saison pluvieuse	Une fois	GARIL	Non		PROPANIL, TRICLOPYR	6500	2	Oui	200	Oui	Saison pluvieuse	Une fois	KALACH	Oui			3000	8	Oui	300	Oui	Les deux saisons	Deux fois
80	Tiassalé	Masculin	[45-50[	Marié (e) monogame	Aucun		5 ans et plus	Oui	Riziculture		Individuelle		Deux phases	HERBICIDES, INSECTICIDES, ENGRAIS		RICAL	Oui		2,4-D SEL DE DIMETHYLAMINE	3000	Non	8	240	Non	Les deux saisons	Une fois	GARIL	Non		PROPANIL, TRICLOPYR	6500	8	Oui	200	Oui	Saison pluvieuse	Une fois		Oui
81	Tiassalé	Feminin	[35-40[	Veuf/veuve	Aucun		5 ans et plus	Oui	Riziculture		Individuelle		Une phase	HERBICIDES		RICAL	Oui		2,4-D SEL DE DIMETHYLAMINE	3000	Non	8	240	Non	Les deux saisons	Une fois	GARIL	Non		PROPANIL, TRICLOPYR	6500	6	Oui	200	Oui	Les deux saisons	Trois fois et plus
82	Tiassalé	Feminin	[30-35[	Marié (e) monogame	Aucun		5 ans et plus	Oui	Riziculture		Individuelle		Une phase	HERBICIDES, INSECTICIDES, ENGRAIS		KALACH	Oui		GLYPHOSATE	3000	Oui	7	240	Oui	Saison pluvieuse	Deux fois	GARIL	Non		PROPANIL, TRICLOPYR	6500	6	Oui	200	Oui	Saison pluvieuse	Deux fois
83	Tiassalé	Masculin	[20-25[	Célibataire	Secondaire		1-5 ans	Oui	Riziculture		Individuelle		Une phase	HERBICIDES		GLYPHADER	Oui		GLYPHOSATE	3000	Oui	2	100	Oui	Les deux saisons	Deux fois
84	Tiassalé	Masculin	[15-20[	Célibataire	Secondaire		5 ans et plus	Oui	Riziculture		Individuelle		Une phase	HERBICIDES		GLYPHADER	Oui		GLYPHOSATE	3000	Oui	2	100	Oui	Les deux saisons	Deux fois
85	Tiassalé	Feminin	[30-35[	Marié (e) monogame	Aucun		5 ans et plus	Oui	Riziculture		Individuelle		Une phase	HERBICIDES		DRAGONFLASH	Oui		2,4-D SEL DE DIMETHYLAMINE	3000	Oui	2	100	Oui	Saison pluvieuse	Deux fois	GARIL	Non		PROPANIL, TRICLOPYR	3000	6	Oui	240	Oui	Saison pluvieuse	Une fois
86	Tiassalé	Feminin	[35-40[	Marié (e) monogame	Aucun		5 ans et plus	Oui	Riziculture		Individuelle		Une phase	HERBICIDES		GLYPHADER	Oui		GLYPHOSATE	3000	Oui	2	100	Oui	Saison pluvieuse	Deux fois	GARIL	Non		PROPANIL, TRICLOPYR	3000	5	Oui	240	Oui	Saison pluvieuse	Une fois
87	Tiassalé	Masculin	[50-55[	Marié (e) monogame	Aucun		5 ans et plus	Oui	Riziculture		Individuelle		Une phase	HERBICIDES,INSECTICIDES		GLYPHADER	Oui		GLYPHOSATE	3000	Oui	6	100	Oui	Saison pluvieuse	Une fois	MALORIL	Non		PROPANIL, TRICLOPYR	3000	6	Oui	240	Oui	Saison pluvieuse	Une fois
88	Tiassalé	Masculin	[30-35[	Marié (e) monogame	Aucun		5 ans et plus	Oui	Riziculture		Individuelle		Deux phases	HERBICIDES,INSECTICIDES, ENGRAIS		GLYPHADER	Oui		GLYPHOSATE	3000	Oui	2	100	Oui	Saison pluvieuse	Une fois	GARIL	Non		PROPANIL, TRICLOPYR	3000	2	Oui	100	Oui	Saison pluvieuse	Une fois
89	Tiassalé	Feminin	[35-40[	Marié (e) monogame	Aucun		5 ans et plus	Oui	Riziculture		Individuelle		Une phase	HERBICIDES,INSECTICIDES, ENGRAIS		GLYPHADER	Oui		GLYPHOSATE	3000	Oui	6	100	Oui	Les deux saisons	Deux fois	GARIL	Non		PROPANIL, TRICLOPYR	3000	2	Oui	100	Oui	Saison pluvieuse	Deux fois
90	Tiassalé	Feminin	[20-25[	Marié (e) monogame	Aucun		5 ans et plus	Oui	Riziculture		Individuelle		Une phase	HERBICIDES,INSECTICIDES		GLYPHADER	Oui		GLYPHOSATE	3000	Oui	2	100	Oui	Les deux saisons	Deux fois	GARIL	Non		PROPANIL, TRICLOPYR	6500	2	Oui	100	Oui	Saison pluvieuse	Une fois
91	Tiassalé	Masculin	[45-50[	Marié (e) monogame	Aucun		5 ans et plus	Oui	Riziculture		Individuelle		Une phase	HERBICIDES,ENGRAIS		GLYPHADER	Oui		GLYPHOSATE	3000	Oui	4	240	Oui	Les deux saisons	Deux fois	GARIL	Non		PROPANIL, TRICLOPYR	6000	6	Oui	200	Oui	Saison pluvieuse	Une fois
92	Tiassalé	Feminin	[45-50[	Marié (e) monogame	Aucun		5 ans et plus	Oui	Riziculture		Individuelle		Une phase	HERBICIDES,ENGRAIS		BIBANA	Oui		GLYPHOSATE	3000	Oui	4	240	Oui	Les deux saisons	Deux fois	GARIL	Non		PROPANIL, TRICLOPYR	6000	4	Oui	200	Oui	Saison pluvieuse	Une fois
93	Tiassalé	Masculin	[40-45[	Marié (e) monogame	Aucun		5 ans et plus	Oui	Riziculture		Individuelle		Deux phases	HERBICIDES, INSECTICIDESENGRAIS		GARIL	Non		PROPANIL, TRICLOPYR	6000	Oui	3	200	Oui	Saison pluvieuse	Trois fois et plus	KALACH	Oui		GLYPHOSATE	3000	3	Oui	150	Oui	Saison pluvieuse	Deux fois	ROUND UP	Oui		GLYPHOSATE, SEL DE POTASSIUM	4000	3	Oui	180	Oui	Les deux saisons	Trois fois et plus
94	Tiassalé	Feminin	[30-35[	Marié (e) monogame	Aucun		5 ans et plus	Oui	Riziculture		Individuelle		Deux phases	HERBICIDES, INSECTICIDESENGRAIS		GARIL	Non		PROPANIL, TRICLOPYR	6000	Oui	3	200	Oui	Saison pluvieuse	Trois fois et plus	BIBANA	Oui		GLYPHOSATE	5000	3	Oui	150	Oui	Saison pluvieuse	Deux fois
95	Tiassalé	Feminin	[30-35[	Marié (e) monogame	Aucun		5 ans et plus	Oui	Riziculture		Individuelle		Une phase	HERBICIDES, INSECTICIDES, ENGRAIS		GARIL	Non		PROPANIL, TRICLOPYR	6000	Non	6	240	Oui	Saison pluvieuse	Une fois	BIBANA	Oui		GLYPHOSATE	5000	3	Oui	150	Oui	Saison pluvieuse	Deux fois
96	Tiassalé	Feminin	[45-50[	Marié (e) monogame	Aucun		5 ans et plus	Oui	Riziculture		Individuelle		Une phase	HERBICIDES, INSECTICIDES, ENGRAIS		GARIL	Non		PROPANIL, TRICLOPYR	6000	Non	6	240	Oui	Saison pluvieuse	Deux fois	BIBANA	Oui		GLYPHOSATE	3000	3	Oui	150	Oui	Saison pluvieuse	Deux fois
97	Tiassalé	Feminin	[30-35[	Marié (e) monogame	Aucun		5 ans et plus	Oui	Riziculture		Individuelle		Une phase	HERBICIDES, INSECTICIDES, ENGRAIS		GARIL	Non		PROPANIL, TRICLOPYR	6000	Non	4	240	Oui	Saison pluvieuse	Deux fois	BIBANA	Oui		GLYPHOSATE	3000	6	Oui	240	Oui	Saison pluvieuse	Une fois
98	Tiassalé	Feminin	[15-20[	Marié (e) monogame	Secondaire		5 ans et plus	Oui	Riziculture		Individuelle		Une phase	HERBICIDES, INSECTICIDES, ENGRAIS		GARIL	Non		PROPANIL, TRICLOPYR	6000	Non	4	240	Oui	Saison pluvieuse	Deux fois	BIBANA	Oui		GLYPHOSATE	3000	6	Oui	240	Oui	Saison pluvieuse	Une fois
99	Tiassalé	Feminin	[25-30[	Marié (e) monogame	Secondaire		5 ans et plus	Oui	Riziculture		Individuelle		Une phase	HERBICIDES, INSECTICIDES, ENGRAIS		GARIL	Non		PROPANIL, TRICLOPYR	6000	Non	4	240	Oui	Saison pluvieuse	Deux fois	BIBANA	Oui		GLYPHOSATE	3000	6	Oui	240	Oui	Saison pluvieuse	Une fois
100	Tiassalé	Masculin	[30-35[	Marié (e) monogame	Secondaire		5 ans et plus	Oui	Riziculture		Individuelle		Une phase	HERBICIDES, INSECTICIDES, ENGRAIS		GLYPHADER	Oui		GLYPHOSATE	3000	Non	4	240	Oui	Saison pluvieuse	Deux fois	BIBANA	Oui		GLYPHOSATE	3000	4	Oui	240	Oui	Saison pluvieuse	Une fois	KALACH	Oui		GLYPHOSATE	3000	4	Oui	240	Oui	Saison pluvieuse	Une fois
101	Tiassalé	Masculin	[25-30[	Marié (e) monogame	Aucun		1-5 ans	Oui	Riziculture		Individuelle		Deux phases	HERBICIDES, INSECTICIDES		BIBANA	Oui		GLYPHOSATE	3500	Oui	8	300	Oui	Saison pluvieuse	Une fois	GARIL	Non		PROPANIL, TRICLOPYR	6000	5	Oui	240	Oui	Les deux saisons	Une fois
102	Tiassalé	Masculin	[55 et plus	Marié (e) monogame	Aucun		5 ans et plus	Oui	Riziculture		Individuelle		Deux phases	HERBICIDES, INSECTICIDES		BIBANA	Oui		GLYPHOSATE	3500	Oui	8	300	Oui	Saison pluvieuse	Une fois	GARIL	Non		PROPANIL, TRICLOPYR	6000	5	Oui	240	Oui	Les deux saisons	Une fois
103	Tiassalé	Feminin	[30-35[	Marié (e) monogame	Secondaire		5 ans et plus	Oui	Riziculture		Individuelle		Deux phases	HERBICIDES		BIBANA	Oui		GLYPHOSATE	3000	Non	12	300	Oui	Les deux saisons	Trois fois et plus					6000	5	Oui	240	Oui	Les deux saisons	Trois fois et plus
[truncated: 116 more columns]
